# Supplementary material for: Microbial Community Assembly Mechanisms of Groundwater Under Salinity–Oxygen Stress in the Golmud River Watershed, Northwest China
Source: Life (Basel). 2025 Aug 15;15(8):1301. doi: 10.3390/life15081301 (PMC12387591; doi:10.3390/life15081301)
Supplement: Supplementary file 1 [file life-15-01301-s001.zip]

Archive with 2 entries (2 files):
- Supplementary_information.pdf
- Supplementary_information_table.xlsx
