# Supplementary material for: Microbial Community Assembly Mechanisms of Groundwater Under Salinity–Oxygen Stress in the Golmud River Watershed, Northwest China
Source: Life (Basel). 2025 Aug 15;15(8):1301. doi: 10.3390/life15081301 (PMC12387591; doi:10.3390/life15081301)
Supplement: Supplementary file 1 [file life-15-01301-s001.zip › Supplementary_information_table.xlsx]

## Sheet: Table S1
Table S1.The information of sampling sites
Sample Site	Sample types	Sampling Frequency	Sample ID(Total:83)
			2015	2016	2022	2023
Sw1	Surface water	2	-	-	Sw1-22	Sw1-23
Sw2	Surface water	1	-	Sw2-16	-	-
Sw3	Surface water	1	-	-	Sw3-22	-
Sw4	Surface water	1	-	-	Sw4-22	-
Sw5	Surface water	1	-	-	Sw5-22	-
Sw6	Surface water	1	-	-	Sw6-22	-
Sw7	Surface water	2	-	-	Sw7-22	Sw7-23
Pw1	Phreatic water	3	-	Pw1-16	Pw1-22	Pw1-23
Pw2	Phreatic water	3	-	Pw2-16	Pw2-22	Pw2-23
Pw3	Phreatic water	3	-	Pw3-16	Pw3-22	Pw3-23
Pw4	Phreatic water	3	-	Pw4-16	Pw4-22	Pw4-23
Aw1-1	Artesian water	1	-	Aw1-1-16	-	-
Aw1-2	Artesian water	3	-	Aw1-2-16	Aw1-2-22	Aw1-2-23
Aw2	Artesian water	4	Aw2-15	Aw2-16	Aw2-22	Aw2-23
Aw3-1	Artesian water	3	-	Aw3-1-16	Aw3-1-22	Aw3-1-23
Aw3-2	Artesian water	3	-	Aw3-2-16	Aw3-2-22	Aw3-2-23
Aw4	Artesian water	3	Aw4-15	-	Aw4-22	Aw4-23
Aw5-1	Artesian water	2	Aw5-1-15	Aw5-1-16	-	-
Aw5-2	Artesian water	3	-	Aw5-2-16	Aw5-2-22	Aw5-2-23
Aw5-3	Artesian water	3	-	Aw5-3-16	Aw5-3-22	Aw5-3-23
Aw5-4	Artesian water	4	Aw5-4-15	Aw5-4-16	Aw5-4-22	Aw5-4-23
Aw5-5	Artesian water	4	Aw5-5-15	Aw5-5-16	Aw5-5-22	Aw5-5-23
Aw6	Artesian water	3	Aw6-15	-	Aw6-22	Aw6-23
Aw7	Artesian water	4	Aw7-15	Aw7-16	Aw7-22	Aw7-23
Aw8-1	Artesian water	3	-	Aw8-1-16	Aw8-1-22	Aw8-1-23
Aw8-2	Artesian water	3	-	Aw8-2-16	Aw8-2-22	Aw8-2-23
Aw9-1	Artesian water	3	-	Aw9-1-16	Aw9-1-22	Aw9-1-23
Aw9-2	Artesian water	3	-	Aw9-2-16	Aw9-2-22	Aw9-2-23
Aw10	Artesian water	1	-	-	Aw10-22	-
Aw11	Artesian water	3	Aw11-15	-	Aw11-22	Aw11-23
HSw1	High-salinity water	2	-	-	HSw1-22	HSw1-23
HSw2	High-salinity water	2	-	-	HSw2-22	HSw2-23
HSw3	High-salinity water	2	HSw3-15	-	HSw3-22	-

## Sheet: Table S2
Table S2.Total variance interpretation of PCA
	eigenvalue	variance percent	cumulative variance percent
PC1	8.6	61.45	61.45
PC2	1.8	12.83	74.28
PC3	1.26	8.97	83.25
PC4	1.01	7.19	90.43
PC5	0.6	4.27	94.71
PC6	0.41	2.94	97.64
PC7	0.18	1.3	98.94
PC8	0.09	0.64	99.59
PC9	0.04	0.32	99.9
PC10	0.01	0.09	99.99
PC11	0	0.01	100
PC12	0	0	100
PC13	0	0	100
PC14	0	0	100

## Sheet: Table S3
Table S3.Microbial community structure composition at Class level
Sample types	Sample ID	Gammaproteobacteria	Actinobacteria	Alphaproteobacteria	Bacteroidia	Halobacteria	Bacilli	Cyanobacteriia	Desulfobulbia	c__unclassified_k__norank_d__Bacteria	Parcubacteria	others
Surface water	Sw1-22	0.157598	0.122353	0.0490894	0.126671	0.000188274	0.00291197	0.0689962	0.000150619	0.0253417	0.0433784	0.403321
	Sw1-23	0.338353	0.0585116	0.104048	0.0539997	7.18e-05	0.00362105	0.00449758	0.00363542	0.0344	0.0384953	0.360367
	Sw2-16	0.456771	0.000950097	0.0183233	0.515405	0	0.000135728	0.000588155	9.05e-05	0.000180971	0.000226214	0.00732932
	Sw3-22	0.165865	0.0814548	0.0832776	0.059937	5.39e-05	0.0025131	0.0202019	8.63e-05	0.0126195	0.000248075	0.573743
	Sw4-22	0.233903	0.111001	0.0843884	0.152133	0.000108623	0.00706053	0.0129141	0.000229316	0.0186832	0.00516565	0.374413
	Sw5-22	0.186589	0.0815531	0.0285704	0.639451	4.77e-05	0.00320494	0.0125338	2.38e-05	0.00190628	0.00147737	0.0446428
	Sw6-22	0.24345	0.118943	0.045126	0.423213	0.000947464	0.00821136	0.0463286	0.000133617	0.0048102	0.00162769	0.107209
	Mean	0.254647	0.0821096	0.0589747	0.281544	0.000202537	0.00395124	0.0237229	0.000621368	0.0139917	0.0129455	0.267289
	SD	0.100249	0.0395609	0.0296034	0.221836	0.000308943	0.00256873	0.0230526	0.00123189	0.0118942	0.0178169	0.198326
	SE	0.0378905	0.0149526	0.011189	0.083846	0.000116769	0.000970889	0.00871305	0.000465612	0.0044956	0.00673415	0.0749604
Phreatic water	Pw1-16	0.873999	0.000143673	0.109084	0.0165942	0	7.18e-05	0	0	0	0	0.000107755
	Pw1-22	0.304603	0.248156	0.0990503	0.0575419	0.000268156	0.0457765	0.0586592	6.7e-05	0.00906145	0.00503911	0.171777
	Pw1-23	0.163778	0.0424722	0.179534	0.0890943	1.43e-05	0.00286201	0.0539632	0.00291925	0.267855	0.00346303	0.194044
	Pw2-16	0.897172	0.00101401	0.07729	0.0204679	0	0.000112668	0	0	0	3.76e-05	0.00390581
	Pw2-22	0.277897	0.251412	0.066367	0.017155	0	0.127173	0.004286	0	0.0215289	0.000274743	0.233906
	Pw2-23	0.549572	0.0551633	0.136265	0.0204773	2.88e-05	0.00154192	0.00240655	0.00305502	0.0215292	0.00400611	0.205954
	Pw3-16	0.41217	0.117744	0.168382	0.0333511	0	0.000783615	1.19e-05	8.31e-05	0.00689819	0.00387059	0.256705
	Pw3-22	0.610528	0.0014667	0.294902	0.079106	0	0.000223193	3.19e-05	0	0.000286962	0.000127539	0.0133278
	Pw3-23	0.296311	0.0278901	0.107313	0.0305429	5.8e-05	0.00501558	0.0526346	0.00231935	0.0412264	0.00821918	0.42847
	Pw4-16	0.814167	0.00360251	0.146112	0.0270422	0	0.00088893	0.00233929	0	0.00533358	0	0.000514644
	Pw4-22	0.419305	0.360246	0.130978	0.0132059	0.000101259	0.00244709	0.000329092	1.69e-05	0.00210112	0.000489418	0.07078
	Pw4-23	0.583832	0.0358084	0.0519901	0.0226873	0.000507823	0.0108153	0.00013725	0.00487236	0.01507	0.00838595	0.265893
	Mean	0.516945	0.0954266	0.130606	0.0356055	8.15282e-05	0.016476	0.0145666	0.00111108	0.0325743	0.0028261	0.153782
	SD	0.23644	0.117643	0.0620738	0.0244388	0.000148515	0.0355565	0.0234643	0.00163738	0.0718968	0.00303843	0.130986
	SE	0.0682544	0.0339606	0.0179192	0.00705488	4.28726e-05	0.0102643	0.00677355	0.00047267	0.0207548	0.00087712	0.0378124
Artesian water	Aw1-1-16	0.790013	0.0011779	0.0695674	0.11704	0	7.14e-05	0.0149914	0	0.00278412	0	0.00435465
	Aw1-2-16	0.845215	0.00645671	0.0860456	0.0612729	0	4.39e-05	0.000175693	0	8.78e-05	0	0.000702772
	Aw1-2-22	0.201153	0.323473	0.100869	0.0523499	1.06e-05	0.102731	0.00165987	0	0.00204292	0	0.215709
	Aw1-2-23	0.288495	0.0756584	0.187724	0.0398479	0.00127647	0.00349641	0.0144435	0.00301079	0.0880761	0.00910176	0.28887
	Aw2-15	0.949091	0.000104913	0.00590133	0.0445878	0	0	0	0	2.62e-05	0	0.000288509
	Aw2-16	0.357935	4.89e-05	0.0196002	0.622171	0	0	9.78e-05	0	9.78e-05	0	4.89e-05
	Aw2-22	0.234868	0.188699	0.0823739	0.062815	0	0.135918	0.0337194	0.000947889	0.00276275	0	0.257895
	Aw2-23	0.172949	0.00399835	0.0123949	0.0191231	0.000137874	0.0300841	0.000896181	0.064787	0.040466	0.0503378	0.604826
	Aw3-1-16	0.875227	0.000123579	0.0308535	0.00976273	0	0.0508321	0	0	0	0	0.0332015
	Aw3-1-22	0.295337	0.213341	0.0814525	0.0736419	0.000656875	0.149829	0.0170788	0.00781066	0.00318174	9.24e-05	0.157578
	Aw3-1-23	0.115204	0.00287285	0.0127897	0.014751	0.000290047	0.00160217	0.00109113	0.0572636	0.00361868	0.00941963	0.781097
	Aw3-2-16	0.737621	0.000114443	0.0802625	0.0318532	0	3.81e-05	0	0.000114443	0	0	0.149996
	Aw3-2-22	0.218341	0.132682	0.0664291	0.0251109	0.000862311	0.0537646	0.0104205	0.00867505	0.0158644	0.00775041	0.4601
	Aw3-2-23	0.145079	0.00372678	0.0516446	0.0126386	0.00041245	0.000854361	0.0200775	0.0135667	0.0320385	0.0273837	0.692577
	Aw4-15	0.233506	0.000575247	0.738484	0.00199124	0	0.0251339	0	0	0	0	0.000309748
	Aw4-22	0.519617	0.13568	0.0354142	0.0198511	0	0.0949922	0.00290805	0	0.00356113	0.000184834	0.187791
	Aw4-23	0.290093	0.0296418	0.12005	0.0203915	0	0.00413544	0.18419	0.00603991	0.0287984	0.010461	0.306199
	Aw5-1-15	0.744797	0.000251525	0.0703955	0.0614978	3.14e-05	0.000660253	0.000377287	0.00110042	0.0109413	0.000471609	0.109476
	Aw5-1-16	0.479854	7.86e-05	0.146407	0.319396	0	0	0.0304611	0	0.0027263	0	0.0210764
	Aw5-2-16	0.359214	0.000195149	0.0228325	0.61525	0	2.79e-05	0	0	0.000167271	0	0.00231391
	Aw5-2-22	0.219913	0.0644547	0.21834	0.0224274	0	0.000517708	0.0262637	0.000205756	0.0137259	0.0200977	0.414054
	Aw5-2-23	0.464707	0.0268808	0.0819698	0.0420021	1.44e-05	0.00122645	0.000649294	0.00268375	0.031599	0.00363605	0.344631
	Aw5-3-16	0.960331	0.000104391	0.0342404	0.000521957	0	3.48e-05	0.00396687	0	3.48e-05	0	0.000765537
	Aw5-3-22	0.375932	0.328858	0.0438545	0.00195629	0	0.0560729	0.0971103	0	0.00308535	8.94e-05	0.0930412
	Aw5-3-23	0.463177	0.0263511	0.0844903	0.018188	2.98e-05	0.00317285	0.000327713	0.00543705	0.00628612	0.00366442	0.388876
	Aw5-4-15	0.897341	0.000268272	0.00238464	0.093627	2.98e-05	0.0011327	0.000476929	0	0.000119232	0	0.00462025
	Aw5-4-16	0.984021	0.00194034	0.00700046	0.00216862	0	0.000951149	0.000152184	0	7.61e-05	0	0.00369046
	Aw5-4-22	0.15861	0.129198	0.0903949	0.0344967	0	0.0781373	0.0185244	0	0.00798124	0.000256188	0.482402
	Aw5-4-23	0.0758924	0.184397	0.315115	0.272599	2.83e-05	0.0916538	0.00264577	0.00456996	0.0104274	0.0041455	0.0385263
	Aw5-5-15	0.873758	0.00096737	0.0186777	0.105108	0	3.72e-05	7.44e-05	0	0	0	0.00137664
	Aw5-5-16	0.931264	0.00106009	0.0351524	0.022813	0	0.00106009	8.48e-05	0	4.24e-05	0	0.00852309
	Aw5-5-22	0.338328	0.349524	0.0569351	0.0460202	0	0.0803161	0.00147255	6.74e-05	0.00572161	0.00124774	0.120367
	Aw5-5-23	0.126511	0.0477067	0.0496061	0.0432158	0.432555	0.00391666	0.00360745	0.00240006	0.0394758	0.0435692	0.207436
	Aw6-15	0.32795	0.000459757	0.0793368	0.0471538	0	0	0.467659	0	0.000287348	0	0.077153
	Aw6-22	0.301951	0.367468	0.0568375	0.0102732	0	0.0782658	0.0333163	0	0.0789882	0.0002231	0.0726776
	Aw6-23	0.154485	0.00303329	0.0937893	0.0193069	1.52e-05	0.00109198	0.202336	0.00357928	0.0092667	0.0125275	0.500569
	Aw7-15	0.435225	0.007093	0.00491631	0.0677025	0	0.0471365	0.000262704	0.00465361	0.000562936	0.000112587	0.432335
	Aw7-16	0.961666	0.000105701	0.00665915	0.0306532	0	0	0	0	0	0	0.000916074
	Aw7-22	0.278567	0.225283	0.128248	0.0374035	0	0.048047	0.106133	0.00142138	0.000637941	0	0.174259
	Aw7-23	0.295722	0.0199451	0.0989708	0.0447241	2.9e-05	0.00229355	0.0285822	0.00375967	0.0498628	0.00600967	0.450101
	Aw8-1-16	0.968652	8.67e-05	0.0302636	4.34e-05	0	0.000130073	0	0	0	0	0.000823795
	Aw8-1-22	0.374109	0.28394	0.0509607	0.035158	0	0.0258324	0.00223122	0.0187163	0.00406169	7.58e-05	0.204915
	Aw8-1-23	0.571364	0.00404359	0.0370446	0.0476246	0.000115945	0.00101452	7.25e-05	0.0836401	0.0023334	0.00117395	0.251573
	Aw8-2-16	0.968927	0.000121536	0.01187	0.00631988	0	0.000445633	0	0.000162048	0	0	0.0121536
	Aw8-2-22	0.297019	0.140244	0.118282	0.0720256	0	0.134068	0.00907761	0.00352191	0.00628736	0	0.219475
	Aw8-2-23	0.296349	0.00345916	0.0134331	0.0277453	0	0.0298064	0.000172958	0.109699	0.00265202	0.000158545	0.516525
	Aw9-1-16	0.978226	0.000764445	0.0126002	0.00134437	0	0.000579924	0.000395403	0.000263602	0	5.27e-05	0.00577288
	Aw9-1-22	0.175648	0.194303	0.0505011	0.0115583	0	0.0690597	0.000157174	0.0793728	0.00609351	0	0.413307
	Aw9-1-23	0.233847	0.0946996	0.232719	0.193414	0.000496203	0.0676791	0.0202391	0.00442072	0.0161943	0.00735283	0.128938
	Aw9-2-16	0.98484	0.000191555	0.0101251	0.0043784	2.74e-05	0.000355745	0	0	0	2.74e-05	5.47e-05
	Aw9-2-22	0.147805	0.14393	0.03189	0.0335584	0	0.0559867	0.0170983	0.257774	0.000190355	0.0012765	0.310491
	Aw9-2-23	0.261392	0.00969514	0.0478294	0.154422	0.000430895	0.00193903	0.106952	0.00445258	0.0125319	0.0476498	0.352706
	Aw10-22	0.239797	0.276842	0.107958	0.0571477	0	0.0472382	0.0950225	0	0.00581376	0.00028443	0.169896
	Aw11-15	0.925462	0.000112045	0.0202521	0.0377591	0	0	0.0145098	0	8.4e-05	2.8e-05	0.00179272
	Aw11-22	0.187625	0.292541	0.0496274	0.0062862	0	0.309749	0.00182803	0.00233168	0.00177207	0.000429028	0.14781
	Aw11-23	0.139978	0.092855	0.173361	0.017325	0.401591	0.00374893	0.0013645	0.00277035	0.0087521	0.0128456	0.145409
	Mean	0.468393	0.0793183	0.0808416	0.0695324	0.0149829	0.0338735	0.0284885	0.0135575	0.0100391	0.00503816	0.195935
	SD	0.307438	0.110997	0.108263	0.121614	0.0774379	0.0548199	0.0727769	0.0400574	0.0181714	0.0113683	0.199461
	SE	0.0410831	0.0148326	0.0144672	0.0162513	0.0103481	0.00732562	0.00972523	0.0053529	0.00242826	0.00151915	0.0266541
High-salinity water	Sw7-22	0.144749	0.235681	0.360396	0.20175	0.000189793	0.017113	0.0231126	9.49e-05	0.000769717	2.11e-05	0.0161219
	Sw7-23	0.0419026	0.000964909	0.00838619	0.00227037	0.000127708	0.00249741	4.26e-05	0.321996	0.00129127	0.156656	0.463866
	HSw1-22	0.0260383	0.0181666	0.0114551	0.0128062	0.825809	0.020531	0.00302532	0	0.0112495	5.87e-05	0.07086
	HSw1-23	0.0178819	0.00127332	0.0092731	0.00856724	0.000346011	0.0150584	0.000235288	0.280837	0.00207607	0.259149	0.405304
	HSw2-22	0.156916	0.0643254	0.0479007	0.0316368	0.522125	0.0344145	0.00667504	0.000513465	0.0188435	8.66e-05	0.116563
	HSw2-23	0.317736	0.0024017	0.0102631	0.0152759	9.77e-05	0.000726095	0.000390974	0.0205261	0.0125251	0.250894	0.369163
	HSw3-15	0.105079	0.0234448	0.75821	0.0164355	0.00063446	0.0280371	0.00141998	0.000181274	0.00287018	0.000332336	0.0633554
	HSw3-22	0.307681	0.0355689	0.0323894	0.0115464	0.508265	0.0153022	0.00658201	0	0.0119369	0	0.0707287
	Mean	0.139748	0.0477283	0.154784	0.0375361	0.232199	0.01671	0.00518548	0.0780185	0.00769528	0.0833996	0.196995
	SD	0.111107	0.0738347	0.254175	0.0625617	0.312565	0.0107163	0.00723133	0.129555	0.00634494	0.111245	0.170716
	SE	0.0370356	0.0246116	0.084725	0.0208539	0.104188	0.00357209	0.00241044	0.0431851	0.00211498	0.0370815	0.0569053

## Sheet: Table S4
Table S4.Microbial community structure composition at Family level
Taxonomy	Phreatic water	Artesian water	High-salinity water	Surface water
Rhodobacteraceae	0.00988916	0.0195603	0.0629097	0.00687264
Comamonadaceae	0.0949878	0.0802266	0.01031	0.0860435
Pseudomonadaceae	0.0838246	0.0842494	0.00499519	0.0143474
Nocardiaceae	0.0679241	0.0707592	0.00356503	0.0289559
Gallionellaceae	0.0714028	0.035625	0.0198721	0.0130165
Haloferacaceae	7.12849e-05	0.00670066	0.105658	0.000165629
Moraxellaceae	0.0326433	0.0453024	0.0348497	0.00208498
Cyclobacteriaceae	0.00118333	0.00217252	0.0185746	0.0776178
Halomicrobiaceae	1.81452e-05	0.00508013	0.0833107	2.14344e-05
Sphingomonadaceae	0.0524372	0.0179242	0.00550494	0.0231121
Desulfocapsaceae	0.00104206	0.0143919	0.0692328	0.00049494
Alcaligenaceae	0.0299591	0.0261547	0.015302	0.013377
Microbacteriaceae	0.00560558	0.00794109	0.0501676	0.0124436
Spirosomaceae	0.00366534	0.00169761	8.14954e-05	0.0705601
Flavobacteriaceae	0.00583629	0.0222001	0.00835408	0.0394646
Rhodocyclaceae	0.0282625	0.00990628	0.0153499	0.0196222
unclassified_k__norank_d__Bacteria	0.0361311	0.0127176	0.00920419	0.0149865
ethanobacteriaceae	0.000377162	0.00935488	0.0524207	3.89716e-05
norank_o__Candidatus_Moranbacteria	4.01788e-05	0.000654177	0.0580695	6.62517e-05
unclassified_o__Halobacterales	7.77653e-06	0.00385654	0.0510848	1.94858e-06
Rhizobiaceae	0.00428746	0.00462472	0.0392377	0.00180439
norank_o__Chloroplast	0.00677595	0.0271139	0.00154042	0.0144429
Micrococcaceae	0.0190149	0.0143579	0.000297219	0.00990464
Oxalobacteraceae	0.0270507	0.00369381	0.000733459	0.0101833
Sulfurimonadaceae	0.00332447	0.0059251	0.0207286	0.00116525
Kineosporiaceae	0.0349698	0.000127587	0.000108661	0.000161732
Desulfomicrobiaceae	0.00044067	0.00566934	0.0240587	0.000151989
Staphylococcaceae	0.0133355	0.0195786	0.00133589	7.40461e-05
Caulobacteraceae	0.0134625	0.00496023	0.000739851	0.0119877
Parcubacteria	0.00146847	0.00291087	0.016085	0.00594317
others	0.350561	0.434563	0.216318	0.520887

## Sheet: Table S5
Table S5. Result of hierarchical partitioning
	Unique	Average share	Individual	Individual ​percentage(%)
K+	-0.0021	0.0081	0.006	40
Na+	-0.0034	0.0074	0.004	26.67
DO	-0.0063	0.0096	0.0033	22
pH	0.0042	-0.0017	0.0025	16.67
EC	0.0021	-0.0003	0.0018	12
ORP	-0.0004	0.0015	0.0011	7.33
TDS	-0.0022	0.0033	0.0011	7.33
HCO3-	-0.001	0.0016	0.0006	4
SO42-	0.0013	-0.0011	0.0002	1.33
NO3-	-0.0001	0.0003	0.0002	1.33
T	-0.0023	0.0024	0.0001	0.67
Cl-	-0.0014	0.0015	0.0001	0.67
Mg2+	-0.0035	0.0033	-0.0002	-1.33
Ca2+	-0.0035	-0.0023	-0.0058	-38.67

## Sheet: Table S6
Table S6.Topological parameter of microbial co-occurrence network
Topological parameter	Phreatic water	Artesian water	High-salinity water
Total nodes	256	337	200
Total links	1251	7263	5136
modularity	0.507	0.255	0.244
Density (D)	0.0383272	0.128285	0.259447
Average degree (avgK)	9.77344	43.1039	51.63
Average path distance (GD)	3.3265	2.21716	2.0705
Geodesic efficiency (E)	0.344883	0.509556	0.581198
Positive edge ratios	0.6507	0.6007	0.5667
Average clustering coefficient (avgCC)	0.345546	0.528857	0.65536
Centralization of degree (CD)	0.118536	0.282429	0.263166
Peripheral species	239	327	200
Connector hubs	13	10	0
Module hubs	3	0	0
Network hubs	1	0	0

## Sheet: Table S7
Table S7. Result of βNTI
Group	​Deterministic processes		​Stochastic processes
	Heterogeneous Selection	Homogeneous Selection	Dispersal Limitation	Homogenizing Dispersal	Undominated
Surface water	0.612245	0.0408163	0.204082	0	0.142857
Phreatic water	0.486111	0.0694444	0.277778	0.0138889	0.152778
Artesian water	0.596301	0.172832	0.0918367	0.0159439	0.123087
High-salinity water	0.5	0.125	0.1875	0.03125	0.15625
